# Supplementary material for: Household Food Waste Patterns Across Groups: A Clustering Analysis Based on Theory of Planned Behavior Constructs and Shopping Characteristics
Source: Foods. 2025 Nov 13;14(22):3883. doi: 10.3390/foods14223883 (PMC12650926; doi:10.3390/foods14223883)
Supplement: Supplementary file 1 [file foods-14-03883-s001.zip]

Archive with 1 entries (1 files):
- foods-3924444-supplementary.pdf
